# Supplementary material for: Internal Validation of Mitochondrial DNA Control Region Using the Precision ID mtDNA Control Region Panel
Source: Genes (Basel). 2025 Dec 16;16(12):1504. doi: 10.3390/genes16121504 (PMC12732821; doi:10.3390/genes16121504)
Supplement: Supplementary file 1 [file genes-16-01504-s001.zip]

Archive with 1 entries (1 files):
- genes-3970115-supplementary.pdf
